# Supplementary material for: Patient and Physician Perspectives on Asthma and Its Therapy in Romania: Results of a Multicenter Survey
Source: Medicina (Kaunas). 2021 Oct 12;57(10):1089. doi: 10.3390/medicina57101089 (PMC8541282; doi:10.3390/medicina57101089)
Supplement: Supplementary file 1 [file medicina-57-01089-s001.zip]

Archive with 1 entries (1 files):
- medicina-1392703-supplementary.pdf
